# Supplementary material for: Screening for Rare Mitochondrial Genome Variants Reveals a Potentially Novel Association between MT-CO1 and MT-TL2 Genes and Diabetes Phenotype
Source: Int J Mol Sci. 2024 Feb 19;25(4):2438. doi: 10.3390/ijms25042438 (PMC10889583; doi:10.3390/ijms25042438)
Supplement: Supplementary file 1 [file ijms-25-02438-s001.zip]

Archive with 2 entries (2 files):
- Figure supplement.pdf
- Supplement Table.xlsx
